# Supplementary material for: Hybridization ddRAD‐sequencing and phenotypic analysis clarify the phylogeographic structure and evolution of an alpine Chrysanthemum species with a sky island distribution
Source: Front Plant Sci. 2025 Apr 7;16:1563127. doi: 10.3389/fpls.2025.1563127 (PMC12009766; doi:10.3389/fpls.2025.1563127)
Supplement: Supplementary file 2 [file Table1.xlsx]

## Sheet: Sheet1
Supplementary Table S1. P values calculated using Wilcoxon test for pairwise comparison test in leaf morphometric statistics.
Leaf indices	HDM vs QLM	HDM vs SNJ	QLM vs SNJ
Blade length	4e-08	0.73	1.4e-08
Blade width	7.2e-05	0.45	1.4e-07
Blade length/width	0.007	0.49	0.0092
Blade area	3.6e-09	0.63	3.6e-11
Blade perimeter	1.6e-15	0.028	7.6e-14
Dissection index	5.5e-11	0.0013	1.7e-09
Total teeth number	4.8e-11	4.5e-07	6.1e-09
