# Supplementary material for: Hybridization ddRAD‐sequencing and phenotypic analysis clarify the phylogeographic structure and evolution of an alpine Chrysanthemum species with a sky island distribution
Source: Front Plant Sci. 2025 Apr 7;16:1563127. doi: 10.3389/fpls.2025.1563127 (PMC12009766; doi:10.3389/fpls.2025.1563127)
Supplement: Supplementary file 3 [file Table2.xlsx]

## Sheet: Sheet1
Supplementary Table S2. Summary of Chrysanthemum hypargyrum and outgroup hyRAD sequencing data.
Sample ID	Total data (Gb)	Total reads	Clean data (Gb)	Clean reads	Mapping rate (%)
BSG-Chy-10	2.77	18496007	2.58	17386279	0.9969
BSG-Chy-11	1.97	13157201	1.84	12369208	0.9951
BSG-Chy-12	2.65	17648059	2.46	16567718	0.9963
BSG-Chy-13	5	33346525	4.76	32017562	0.9975
BSG-Chy-2a	3.09	20575420	2.9	19517967	0.997
BSG-Chy-2	3.14	20946142	2.93	19753258	0.9967
BSG-Chy-3	2.7	18026119	2.5	16872742	0.996
BSG-Chy-4	2.96	19745668	2.75	18548203	0.9969
BSG-Chy-5a	1.38	9194336	1.27	8528629	0.9953
BSG-Chy-7	5.3	35350117	4.91	33058618	0.998
BSG-Chy-8	2.7	18022257	2.53	17032323	0.9969
BSG-Chy-9	1.83	12227233	1.68	11343328	0.9953
CBS-Cor-22	3.93	26231998	3.72	25041254	0.9969
FHJ-Chy-1-1	3.43	22892700	3.22	21706020	0.9944
FHJ-Chy-2-10	2.64	17611044	2.39	16211233	0.9943
FHJ-Chy-2-12	1.34	8942888	1.22	8276797	0.9941
FHJ-Chy-2-9	2.68	17872229	2.42	16358280	0.9936
FHJ-Chy-3-13	2.38	15879104	2.16	14612235	0.9939
FHJ-Chy-4-15	2.6	17323809	2.35	15882904	0.995
FHJ-Chy-5-16	2.57	17115445	2.32	15699055	0.9937
FHJ-Chy-6-20	4.27	28474852	3.99	26874279	0.9951
FHJ-Chy-6-21	2.31	15379361	2.1	14239621	0.9944
FHJ-Chy-7-23	2.55	17004337	2.29	15526433	0.9939
FHJ-Chy-7-25	2.61	17366896	2.38	16132537	0.9948
FHJ-Chy-8	2.2	14663146	1.97	13353424	0.9934
JCP-Chy-10	2.14	14296926	1.98	13386154	0.997
JCP-Chy-11	2.12	14150428	1.95	13176004	0.9973
JCP-Chy-13	2.14	14282829	1.94	13142756	0.9969
JCP-Chy-14	2.45	16350552	2.23	15081042	0.9972
JCP-Chy-3	2	13332767	1.85	12503697	0.997
JCP-Chy-4	1.75	11694613	1.61	10876379	0.997
JCP-Chy-5	3.09	20630738	2.82	19058826	0.9884
JCP-Chy-6	2.03	13515608	1.83	12400153	0.997
JCP-Chy-7	8.12	54160696	7.66	51541819	0.9972
JCP-Chy-8	2.16	14388268	1.96	13271700	0.9971
JCP-Chy-9	2.02	13439921	1.83	12367938	0.9969
PKU-Cl	3.41	22719499	3.21	21585840	0.9979
SNGE-Chy-12	2.12	14162215	1.94	13098376	0.9954
SNGE-Chy-14	2.01	13426311	1.83	12400601	0.9954
SNGE-Chy-15	3.69	24567715	3.43	23064640	0.9949
SNGE-Chy-1	1.93	12864547	1.76	11891906	0.9951
SNGE-Chy-20	1.97	13100864	1.79	12131014	0.9957
SNGE-Chy-2	2.26	15045806	2.09	14129553	0.9956
SNGE-Chy-3	1.67	11161012	1.54	10421355	0.9954
SNGE-Chy-4	1.91	12750184	1.75	11849040	0.9866
SNGE-Chy-5	1.97	13155847	1.82	12343773	0.9943
SNGE-Chy-8	2.2	14663216	2.03	13726036	0.9951
SNGE-Chy-9	2.21	14711819	2.02	13666790	0.9953
SNGW-Chy-11	4.97	33117504	4.7	31589606	0.9968
SNGW-Chy-12	2.19	14572814	2.01	13569869	0.9942
SNGW-Chy-14	2.36	15733460	2.22	15053250	0.9965
SNGW-Chy-1	2.17	14458987	1.98	13443261	0.9939
SNGW-Chy-2	5.74	38259463	5.38	36241625	0.9968
SNGW-Chy-3	1.69	11260566	1.55	10473624	0.9951
SNGW-Chy-4	1.99	13279546	1.82	12296028	0.9964
SNGW-Chy-5	2.27	15131036	2.05	13904924	0.9957
SNGW-Chy-6	1.91	12726143	1.74	11804112	0.9958
SNGW-Chy-7	1.91	12733296	1.75	11874197	0.9934
SNGW-Chy-8	1.95	12970847	1.79	12086229	0.9961
SNGW-Chy-9	2.03	13511053	1.84	12449535	0.9929
SP-Chy-10	2.04	13633061	1.88	12687263	0.9961
SP-Chy-15	2.24	14930414	2.05	13885008	0.9963
SP-Chy-1	2.13	14210727	1.95	13223101	0.9963
SP-Chy-20	1.38	9213418	1.27	8609491	0.9958
SP-Chy-21	3.53	23518818	3.26	21956764	0.9962
SP-Chy-23	2.16	14412936	1.98	13385383	0.996
SP-Chy-4	2.24	14911985	2.03	13703067	0.9945
SP-Chy-5	2.11	14038777	1.94	13113462	0.9964
SP-Chy-6	1.55	10332805	1.36	9181269	0.9894
SP-Chy-7	1.93	12836213	1.75	11835073	0.9957
SP-Chy-8	2.3	15335723	2.12	14369107	0.9965
TBS-Chy-12	2.98	19874893	2.63	17782186	0.994
TBS-Chy-13	3.22	21454296	2.91	19709919	0.995
TBS-Chy-14	2.61	17433247	2.38	16121284	0.9945
TBS-Chy-16	2.83	18849423	2.53	17128751	0.9946
TBS-Chy-18	2.96	19726032	2.68	18170454	0.9952
TBS-Chy-19	2.83	18870654	2.57	17420583	0.9956
TBS-Chy-20	3.05	20323919	2.75	18647743	0.9952
TBS-Chy-22	4.65	31000480	4.31	29038147	0.995
TBS-Chy-2	3.42	22807768	3.08	20844324	0.9951
TBS-Chy-3	3.38	22532597	3	20279204	0.994
TBS-Chy-8	2.94	19626212	2.62	17771421	0.9942
WTS-Cor-7	3.77	25154162	3.55	23890818	0.9959
XWT-Cch-19	4.21	28086850	3.97	26723147	0.9965
XWT-Cor-8	3.07	20468084	2.89	19444701	0.9955
ZGCH-Chy-10	2.52	16785269	1.98	13904307	0.994
ZGCH-Chy-11	2.4	16032099	1.61	11299813	0.9927
ZGCH-Chy-1	2.26	15099194	1.65	11602085	0.9927
ZGCH-Chy-3	2.16	14379941	1.58	11131365	0.9922
ZGCH-Chy-4	2.59	17236047	2.09	14684668	0.9938
ZGCH-Chy-6	2.73	18216948	1.94	13607492	0.9959
ZGCH-Chy-7	2.1	14031433	1.49	10464954	0.9935
ZGCH-Chy-8	2.68	17860926	1.98	13931926	0.9955
ZGCL-Chy-1	2.46	16394330	1.92	13512797	0.996
ZGCL-Chy-2	2.68	17851207	2.09	14683176	0.9961
ZGCL-Chy-3	2.61	17377283	2.06	14576929	0.9958
ZGCL-Chy-4	2.66	17717680	1.98	13917642	0.9957
ZGCL-Chy-5	2.82	18816816	2.11	14848982	0.9964
ZGCL-Chy-6	2.34	15579062	1.66	11643836	0.9959
ZGCL-Chy-8	2.27	15130039	1.51	10611161	0.996
ZGCL-Chy-9	2.3	15301695	1.57	11046063	0.9961
ZQ-Chy-1-1	2.37	15820332	2.15	14635854	0.992
ZQ-Chy-2-3	2.3	15349857	2.06	14032541	0.993
ZQ-Chy-3-4	2.52	16782320	2.27	15444008	0.9942
ZQ-Chy-4-5	2.42	16124407	2.2	14963320	0.9932
ZQ-Chy-5-6	2.38	15855950	2.15	14648361	0.9946
ZQ-Chy-5-7	2.48	16504453	2.24	15244229	0.9945
ZQ-Chy-6-8	1.56	10407261	1.43	9746239	0.9945
ZQ-Chy-6-9	2.24	14900855	2.03	13859163	0.9949
ZQ-Chy-7-10	2.27	15114960	2.05	13958926	0.9939
ZQ-Chy-8-11	2.44	16284969	2.21	15070614	0.995
