# Supplementary material for: Hybridization ddRAD‐sequencing and phenotypic analysis clarify the phylogeographic structure and evolution of an alpine Chrysanthemum species with a sky island distribution
Source: Front Plant Sci. 2025 Apr 7;16:1563127. doi: 10.3389/fpls.2025.1563127 (PMC12009766; doi:10.3389/fpls.2025.1563127)
Supplement: Supplementary file 4 [file Table3.xlsx]

## Sheet: Sheet1
Supplementary Table S3. Summary of alignment statistics of the nuclear and plastid dataset.
Dataset	hyRAD	Plastid IGS
Number of individuals	111	111
Number of loci	334519 SNPs	118 IGSs
Length (bp)	334519	49103
Number and proportion of variable sites	120246, 35.95%	909, 1.85%
Number and proportion of parsimony informative sites	78044, 23.33%	324, 0.66%
