# Supplementary material for: Hybridization ddRAD‐sequencing and phenotypic analysis clarify the phylogeographic structure and evolution of an alpine Chrysanthemum species with a sky island distribution
Source: Front Plant Sci. 2025 Apr 7;16:1563127. doi: 10.3389/fpls.2025.1563127 (PMC12009766; doi:10.3389/fpls.2025.1563127)
Supplement: Supplementary file 5 [file Table4.xlsx]

## Sheet: Sheet1
Supplementary Table S4. Percent contribution and permutation importance of the best-performing predictors in SDM analysis.
Variable	Percent contribution	Permutation importance
BIO4 (temperature seasonality)	47	42.1
BIO1 (annual mean temperature)	33.6	43.6
BIO15 (precipitation seasonality)	10.9	7.2
BIO12 (annual precipitation)	5.5	6.6
BIO19 (precipitation of coldest quarter)	3	0.4
